# Supplementary material for: Anti-Inflammatory Effect of Chamaecyparis obtusa (Siebold & Zucc.) Endl. Leaf Essential Oil
Source: Molecules. 2024 Mar 1;29(5):1117. doi: 10.3390/molecules29051117 (PMC10933829; doi:10.3390/molecules29051117)
Supplement: Supplementary file 1 [file molecules-29-01117-s001.zip]

Archive with 1 entries (1 files):
- molecules-2854484-supplementary.pdf
